# Supplementary material for: In Vivo Metabolite Profiling of DMU-212 in ApcMin/+ Mice Using UHPLC-Q/Orbitrap/LTQ MS
Source: Molecules. 2023 Apr 30;28(9):3828. doi: 10.3390/molecules28093828 (PMC10180202; doi:10.3390/molecules28093828)
Supplement: Supplementary file 1 [file molecules-28-03828-s001.zip]

Archive with 1 entries (1 files):
- molecules-2335833-supplementary.pdf
